# Supplementary material for: Overexpression of a Plasma Membrane H+-ATPase Gene OSA1 Stimulates the Uptake of Primary Macronutrients in Rice Roots
Source: Int J Mol Sci. 2022 Nov 11;23(22):13904. doi: 10.3390/ijms232213904 (PMC9697395; doi:10.3390/ijms232213904)
Supplement: Supplementary file 1 [file ijms-23-13904-s001.zip]

Archive with 1 entries (1 files):
- ijms-1978222-supplementary.pdf
